# Supplementary material for: Functional Antigen‐Specific CD8 TSCM Responses Are Associated with Repeated Clearance of Hepatitis C Virus Infection
Source: Eur J Immunol. 2025 Dec 18;55(12):e70098. doi: 10.1002/eji.70098 (PMC12712888; doi:10.1002/eji.70098)
Supplement: Supplementary file 2 — Supporting File 2: eji70098‐sup‐0002‐SuppMat.xlsx. [file EJI-55-e70098-s002.xlsx]

## Sheet: Sheet1
proliferated CTV+Dex+ Tscm
	Pi	Tscm	Tcm	Tem	Teff			lnPi											Multipotency Index (MI)			Proliferation index (PI)			Self-renewal Index (SRI)			stemness index (SI)
	272_24M1	0.538	0.0769	0.308	0.0769		272_24M1	-0.619897	-2.56525	-1.17766	-2.56525		272_24M1	0.333504	0.197268	0.362718	0.197268		1.09076		272_24M1	1.63		272_24M1	1.66518		272_24M1	1.81631
	272_60M	0.257	0.0946	0.527	0.122		272_60M	-1.35868	-2.3581	-0.640555	-2.10373		272_60M	0.349181	0.223076	0.337572	0.256656		1.16648		272_60M	1.82		272_60M	0.907419		272_60M	1.05849
	272_24wk	0	0	0.0882	0.912		272_24wk	0	0	-2.42815	-0.0921153		272_24wk	0	0	0.214163	0.0840091		0.298172		272_24wk	2.06		272_24wk	0		272_24wk	0
	138_wk0_2nd	0.8	0.108	0	0		138_wk0_2nd	-0.223144	-2.22562	0	0		138_wk0_2nd	0.178515	0.240367	0	0		0.418882		138_wk0_2nd	2.9		138_wk0_2nd	5.97141		138_wk0_2nd	2.50132
	138_wk12_3rd	0	0.857	0.143	0		138_wk12_3rd	0	-0.154317	-1.94491	0		138_wk12_3rd	0	0.13225	0.278122	0		0.410372		138_wk12_3rd	2.33		138_wk12_3rd	0		138_wk12_3rd	0
	138_wk24_3rd	0	0.25	0.75	0		138_wk24_3rd	0	-1.38629	-0.287682	0		138_wk24_3rd	0	0.346574	0.215762	0		0.562335		138_wk24_3rd	1.58		138_wk24_3rd	0		138_wk24_3rd	0
	089_30M	0.446	0.538	0.0154	0		089_30M	-0.807436	-0.619897	-4.17339	0		089_30M	0.360117	0.333504	0.0642702	0		0.757891		089_30M	2.54		089_30M	2.59389		089_30M	1.96588
	089_42M	0	0.0357	0.75	0.214		089_42M	0	-3.3326	-0.287682	-1.54178		089_42M	0	0.118974	0.215762	0.329941		0.664676		089_42M	2.02		089_42M	0		089_42M	0
	089_WK24	0	0.167	0.833	0		089_WK24	0	-1.78976	-0.182722	0		089_WK24	0	0.29889	0.152207	0		0.451097		089_WK24	1.84		089_WK24	0		089_WK24	0
	212_WK0_2nd	0.6	0.4	0	0		212_WK0_2nd	-0.510826	-0.916291	0	0		212_WK0_2nd	0.306495	0.366516	0	0		0.673012		212_WK0_2nd	1.83		212_WK0_2nd	2.13322		212_WK0_2nd	1.43568
	212_69M	0.2	0.22	0.4	0.18		212_69M	-1.60944	-1.51413	-0.916291	-1.7148		212_69M	0.321888	0.333108	0.366516	0.308664		1.33018		212_69M	2.23		212_69M	0.938268		212_69M	1.24806
	212_99M	0.231	0.154	0.487	0.128		212_99M	-1.46534	-1.8708	-0.719491	-2.05573		212_99M	0.338493	0.288104	0.350392	0.263133		1.24012		212_99M	2.23		212_99M	1.0837		212_99M	1.34392
	168_wk4_2nd	0.667	0	0.333	0		168_wk4_2nd	-0.404965	0	-1.09961	0		168_wk4_2nd	0.270112	0	0.366171	0		0.636283		168_wk4_2nd	1.64		168_wk4_2nd	2.07881		168_wk4_2nd	1.32271
	168_87M	0.5	0	0.5	0		168_87M	-0.693147	0	-0.693147	0		168_87M	0.346574	0	0.346574	0		0.693147		168_87M	1.12		168_87M	1.08673		168_87M	0.753267
	168_wk24_3rd	0.667	0	0	0.333		168_wk24_3rd	-0.404965	0	0	-1.09961		168_wk24_3rd	0.270112	0	0	0.366171		0.636283		168_wk24_3rd	1.8		168_wk24_3rd	2.32263		168_wk24_3rd	1.47785
	3144_48M	1	0	0	0		3144_48M	0	0	0	0		3144_48M	0	0	0	0		0		3144_48M	1		3144_48M	2		3144_48M	0
	3144_93M	0.771	0.0857	0.0286	0.114		3144_93M	-0.260067	-2.4569	-3.55435	-2.17156		3144_48M	0.200512	0.210557	0.101654	0.247557		0.76028		3144_48M	1.06		3144_48M	1.60748		3144_48M	1.22214
	0001_TP1	0.5	0	0.1	0.4		0001_TP1	-0.693147	0	-2.30259	-0.916291		0001_TP1	0.346574	0	0.230259	0.366516		0.943348		0001_TP1	1.33		0001_TP1	1.25701		0001_TP1	1.1858
	0001_TP2	0.25	0.5	0	0.25		0001_TP2	-1.38629	-0.693147	0	-1.38629		0001_TP2	0.346574	0.346574	0	0.346574		1.03972		0001_TP2	3.4		0001_TP2	2.63902		0001_TP2	2.74384
	0002_TP1	0.533	0.133	0.267	0.067		0002_TP1	-0.629234	-2.01741	-1.32051	-2.70306		0002_TP1	0.335382	0.268315	0.352575	0.181105		1.13738		0002_TP1	1.96		0002_TP1	2.0737		0002_TP1	2.35858
	0002_TP2	0.588	0.118	0.294	0		0002_TP2	-0.531028	-2.13707	-1.22418	0		0002_TP2	0.312245	0.252174	0.359908	0		0.924327		0002_TP2	2.87		0002_TP2	4.29866		0002_TP2	3.97337
	0003_TP1	0.75	0	0	0.25		0003_TP1	-0.287682	0	0	-1.38629		0003_TP1	0.215762	0	0	0.346574		0.562335		0003_TP1	4		0003_TP1	12		0003_TP1	6.74802
	0003_TP2	0.625	0.125	0.125	0.125		0003_TP2	-0.470004	-2.07944	-2.07944	-2.07944		0003_TP2	0.293752	0.25993	0.25993	0.25993		1.07354		0003_TP2	3		0003_TP2	5		0003_TP2	5.36771
	0004_TP1	0.429	0.143	0.143	0.286		0004_TP1	-0.846298	-1.94491	-1.94491	-1.25176		0004_TP1	0.363062	0.278122	0.278122	0.358004		1.27731		0004_TP1	3.19		0004_TP1	3.9151		0004_TP1	5.0008
	0004_TP2	0	0	0	1		0004_TP2	0	0	0	0		0004_TP2	0	0	0	0		0		0004_TP2	5		0004_TP2	0		0004_TP2	0
	0004_TP3	0	0	1	0		0004_TP3	0	0	0	0		0004_TP3	0	0	0	0		0		0004_TP3	1.73		0004_TP3	0		0004_TP3	0
