# Supplementary material for: Functional Antigen‐Specific CD8 TSCM Responses Are Associated with Repeated Clearance of Hepatitis C Virus Infection
Source: Eur J Immunol. 2025 Dec 18;55(12):e70098. doi: 10.1002/eji.70098 (PMC12712888; doi:10.1002/eji.70098)
Supplement: Supplementary file 3 — Supporting File 3: eji70098‐sup‐0003‐SuppMat.xlsx. [file EJI-55-e70098-s003.xlsx]

## Sheet: Fig.2A
	Super-clearers		Clearer-chronics
3212_wk0_2nd	0.21	3272_24M1	0.22
3212_69M	0.085	3272_60M	0.035
3212_99M	0.15	3272_24wk	0.037
3168_wk4_2nd	0.023	3138_wk0_2nd	0.012
3168_87M	0.00378	3138_wk24_2nd	0.01
3168_wk24_3rd	0.0086	3138_wk12_3rd	0.045
3144_54M	0.000629	3138_wk24_3rd	0.089
3144_93M	0.2	3089_30M	0.039
0001_TP1	0.00592	3089_42M	0.014
0001_TP2	0.00409	3089_wk24	0.034
0002_TP1	0.022	0004_TP1	0.012
0002_TP2	0.0025	0004_TP2	0.012
0003_TP1	0.1	0004_TP3	0.012
0003_TP2	0.042

## Sheet: Fig.2B
	Super-clearers				Clearer-chronics
	pre-expansion	post-expansion			pre-expansion	post-expansion
3212_wk0_2nd	0.21	0.2		3272_24M1	0.22	0.15
3212_69M	0.085	0.24		3272_60M	0.035	0.023
3212_99M	0.15	0.49		3272_24wk	0.037	0.23
3168_wk4_2nd	0.023	0.12		3138_wk0_2nd	0.012	0.022
3168_87M	0.00378	0.035		3138_wk24_2nd	0.01	0.0187
3168_wk24_3rd	0.0086	0.11		3138_wk12_3rd	0.045	0.0247753
3144_54M	0.000629	0.015096		3138_wk24_3rd	0.089	0.043699
3144_93M	0.2	0.059		3089_30M	0.039	0.58
0001_TP1	0.00592	0.023		3089_42M	0.014	0.052
0001_TP2	0.00409	0.022		3089_wk24	0.034	0.88
0002_TP1	0.022	0.055		0004_TP1	0.012	0.2
0002_TP2	0.0025	0.046		0004_TP2	0.012	0.01
0003_TP1	0.1	0.35		0004_TP3	0.012	0.024
0003_TP2	0.042	0.52

## Sheet: Fig.4C
	Super-clearers		clear-chronics
3212_wk0_2nd	1.6	3272_24M1	3.54
3212_69M	20.9	3272_60M	0.41
3212_99M	9.8	3272_24wk	1.23
3168_wk4_2nd	14.8	3138_wk0_2nd	13.5
3168_87M	28.9	3138_wk24_2nd	5.26
3168_wk24_3rd	76.2	3138_wk12_3rd	3.12
3144_54M	50	3138_wk24_3rd	2.04
3144_93M	4.3	3089_30M	3.46
0001_TP1	43.5	3089_42M	0
0001_TP2	69.2	3089_wk24	7.42
0002_TP1	53.4	0004_TP1	61.9
0002_TP2	20	0004_TP2	68.2
0003_TP1	6.3	0004_TP3	74.1
0003_TP2	4.3

## Sheet: Fig.4D
	Super-clearers		clear-chronics
3212_wk0_2nd	3.25	3272_24M1	2.56
3212_69M	5.16	3272_60M	1.48
3212_99M	3.21	3272_24wk	10.6
3168_wk4_2nd	29.3	3138_wk0_2nd	33.3
3168_87M	93.3	3138_wk24_2nd	12.5
3168_wk24_3rd	51.4	3138_wk12_3rd	0.77
3144_54M	88	3138_wk24_3rd	28.6
3144_93M	37.9	3089_30M	2.41
0001_TP1	11.8	3089_42M	0.98
0001_TP2	15.4	3089_wk24	0
0002_TP1	38.2	0004_TP1	2.73
0002_TP2	29.4	0004_TP2	0
0003_TP1	1.22	0004_TP3	0
0003_TP2	0.79

## Sheet: Fig.6A
super-clearer prior re-infection	super-clearer re-infection	clearer-chronic prior re-infection	clearer-chronic re-infection
1.83	2.23	1.63	2.06
1.43	2.23	1.82	2.33
1.12	1.06	2.9	1.58
1.33	1.8	2.54	1.84
1.96	3.4	2.02	5
4	2.87	3.19	1.73
	3

## Sheet: Fig.6B
super-clearer prior re-infection	super-clearer re-infection	clearer-chronic prior re-infection	clearer-chronic re-infection
0.673012	1.33018	1.09076	0.298172
0.6363	1.24012	1.16648	0.410372
0.693147	0.6363	0.418882	0.562335
0.94	0.7603	0.757891	0.451097
1.14	1.04	0.664676	0
0.56	0.92	1.28	0
	1.07

## Sheet: Fig.6C
super-clearer prior re-infection	super-clearer re-infection	clearer-chronic prior re-infection	clearer-chronic re-infection
1.43568	1.24806	1.81631	0
2.0788	1.34392	1.05849	0
0.753267	1.47785	2.50132	0
1.19	1.22	1.96588	0
2.36	2.74	0	0
6.75	3.97	5
	5.37
